# Supplementary material for: A social network analysis model approach to understand tuberculosis transmission in remote rural Madagascar
Source: BMC Public Health. 2023 Aug 9;23:1511. doi: 10.1186/s12889-023-16425-w (PMC10410943; doi:10.1186/s12889-023-16425-w)
Supplement: Supplementary file 3 — Additional file 3. [file 12889_2023_16425_MOESM3_ESM.r]

##Main script for model simulations of three networks

library(statnet)
library(EpiModel)

#Call up ERGM objects
ambala_net <-readRDS("ambala_net.rds") 
potsy_net <-readRDS("potsy_net.rds") 
amboII_net <-readRDS("amboII_net.rds") 

#Formation models based on ERGM covariates
formation.ambala <-~edges+degree(0)+nodematch('role')+nodematch('sex')+nodematch('village')
formation.potsy <-~edges+degree(0)+nodematch('sex') 
formation.amboII <-~edges+degree(0)+nodematch('role')

#Target stats
target.stats.ambala <-c(197, 0, 64, 115, 179)
target.stats.potsy <-c(163, 0, 94)
target.stats.amboII <- c(150, 0, 79)


#Dissolution model (same for all networks)
coef.diss <-dissolution_coefs(dissolution = ~offset(edges), duration=30)

#Netest
netest.ambala <-netest(ambala_net, formation.ambala, target.stats.ambala, coef.diss,
                       set.control.ergm=control.ergm(MCMC.burnin=1e5,
                                                     MCMC.interval=1000))

netest.potsy <-netest(potsy_net, formation.potsy, target.stats.potsy, coef.diss,
                      set.control.ergm=control.ergm(MCMC.burnin=1e5,
                                                    MCMC.interval=1000))

netest.amboII <-netest(amboII_net, formation.amboII, target.stats.amboII, coef.diss,
                       set.control.ergm=control.ergm(MCMC.burnin=1e5,
                                                     MCMC.interval=1000))


##Bespoke code to change initial conditions to allow people in latent state at t=0;
##Code support from EpiModel developer, Sam Jenness (@smjenness) at Emory University
source("/...AddingAnExposedState_3.R")
source("/...ArrivalsAndDepartures2.R")

#Time-specific stochastic latency term
probs.menz <-c(0.00073, 0.000065, 0.000015)
durs.menz <-c(52, 208, 520)
ei.probs.menz <-rep(probs.menz, durs.menz)

#Initial parameters to simulate different intervention scenarios
param.B_m <- param.net(inf.prob=0.0002, act.rate=70, ei.rate=ei.probs.menz, ir.rate=0.0042, a.rate=0.00063,
                               ds.rate=0.00021, di.rate=0.0066, dr.rate=0.00021)

param.B_treat <- param.net(inf.prob=0.0002, act.rate=70, ei.rate=ei.probs.menz, ir.rate=0.017, a.rate=0.00063,
                           ds.rate=0.00021, di.rate=0.0066, dr.rate=0.00021)

param.B_treat_95 <- param.net(inf.prob=0.0002, act.rate=70, ei.rate=ei.probs.menz, ir.rate=0.95, a.rate=0.00063,
                           ds.rate=0.00021, di.rate=0.0066, dr.rate=0.00021)
param.B_treat_25 <- param.net(inf.prob=0.0002, act.rate=70, ei.rate=ei.probs.menz, ir.rate=0.25, a.rate=0.00063,
                              ds.rate=0.00021, di.rate=0.0066, dr.rate=0.00021)
param.B_treat_10 <- param.net(inf.prob=0.0002, act.rate=70, ei.rate=ei.probs.menz, ir.rate=0.104, a.rate=0.00063,
                              ds.rate=0.00021, di.rate=0.0066, dr.rate=0.00021)

#Initial conditions based on observed prevalence in each village
init.B <-init.net(s.num=36, e.num=80, i.num=2, r.num=0)
init.A <-init.net(s.num=34, e.num=71, i.num=2, r.num=0) 
init.C <-init.net(s.num=14, e.num=30, i.num=1, r.num=0)

#Initial conditions for reintroduction scenario
init.B_intro <-init.net(s.num=111, e.num=0, i.num=1, r.num=6 )

#Control parameters for 15- and 40-year timeframes
control.15 <-control.net(type=NULL, nsteps=780, nsims=40, initialize.FUN=initialize_SEIR, arrivals.FUN=arrivals2.net, departures.FUN=departures2.net, infect.FUN=infect2, progress.FUN = progress2)
control.40 <-control.net(type=NULL, nsteps=2080, nsims=30, initialize.FUN=initialize_SEIR, arrivals.FUN=arrivals2.net, departures.FUN=departures2.net, infect.FUN=infect2, progress.FUN = progress2)


#Simulations
tb.B_base <-netsim(netest.ambala, param.B, init.B, control.15)
tb.B1_base <-netsim(netest.ambala, param.B1, init.B, control.15)
tb.B_m <-netsim(netest.ambala, param.B_m, init.B, control.15)
tb.B_treat <- netsim(netest.ambala, param.B_treat, init.B, control.15)
tb.B_intro <-netsim(netest.ambala, param.B_m, init.B_intro, control.15)
tb.B_treat25 <-netsim(netest.ambala, param.B_treat_25, init.B, control.15)
tb.B_treat10_40 <- netsim(netest.ambala, param.B_treat_10, init.B, control.40)

tb.A_base <- netsim(netest.potsy, param.A, init.A, control.15)
tb.C_base <- netsim(netest.amboII, param.C, init.C, control.15)


#Some plots
plot(tb.ambala.f, type="formation", main="TB spread")

write.csv(tb.B_m, 'tb_B_m.csv')

par(mfrow = c(1,1), mar = c(4,4,4,4))
plot(tb.Ax_intro2,
     mean.col = 1:4, mean.lwd = 2, mean.smooth = TRUE,
     qnts = 1, qnts.col = 1:4, qnts.alpha = 0.35, qnts.smooth = TRUE, legend = FALSE)

plot(tb.C_base, y = c("se.flow", "ei.flow", "ir.flow"),
     mean.col = 1:4, mean.lwd = 1, mean.smooth = TRUE,
     qnts.col = 1:4, qnts.alpha = 0.25, qnts.smooth = TRUE,
     ylim = c(0, 0.1), legend = TRUE)

par(mfrow.P = c(1,3), mar = c(5,0,5,0))
plot(tb.ambala.f10, type = "network", at = 1, sims = "mean",
     col.status = TRUE, main = "Prevalence at t1", sub = "s.num=16, e.num=100, i.num=2, r.num=0", cex.main=1.5)
plot(tb.ambala.f10, type = "network", at = 260, sims = "mean",
     col.status = TRUE, main = "Prevalence at t260", sub="s.num=x, i.num=y, r.num=z", cex.main=1.5)
plot(tb.ambala.f10, type = "network", at = 520, sims = "mean",
     col.status = TRUE, main = "Prevalence at t520", sub="s.num=x, i.num=y, r.num=z", cex.main=1.5)

par(mfrow = c(1,1), mar = c(4,4,4,4))
plot(tb.NetAx,
     mean.col = 1:4, mean.lwd = 1, mean.smooth = TRUE,
     qnts = 1, qnts.col = 1:4, qnts.alpha = 0.5, qnts.smooth = TRUE,
     legend = FALSE)
